# Supplementary material for: Functional Delineation of a Protein–Membrane Interaction Hotspot Site on the HIV-1 Neutralizing Antibody 10E8
Source: Int J Mol Sci. 2022 Sep 15;23(18):10767. doi: 10.3390/ijms231810767 (PMC9504841; doi:10.3390/ijms231810767)
Supplement: Supplementary file 1 [file ijms-23-10767-s001.zip]

Archive with 1 entries (1 files):
- ijms-1899680-supplementary.pdf
